# Supplementary material for: Reproductive Ecology of the Invasive Alien Shrub Pyracantha angustifolia in the Grassland Biome, South Africa
Source: Plants (Basel). 2023 Mar 14;12(6):1308. doi: 10.3390/plants12061308 (PMC10058135; doi:10.3390/plants12061308)
Supplement: Supplementary file 1 [file plants-12-01308-s001.zip]

Archive with 1 entries (1 files):
- plants-2198661-supplementary.pdf
